# Supplementary material for: Interaction between Host MicroRNAs and the Gut Microbiota in Colorectal Cancer
Source: mSystems. 2018 May 15;3(3):e00205-17. doi: 10.1128/mSystems.00205-17 (PMC5954203; doi:10.1128/mSystems.00205-17)
Supplement: TABLE S1 [file sys003182230st1.xlsx]

## Sheet: Full_metadata
Tube ID	Patient ID	Sample ID	Description	Age	Gender	Tumor Site	MSS Status	Stage	Height (cm)	Weight (kg)	BMI (calculated)	RNA RIN	RNA conc. (ng/uL)	Raw reads (PE)	GC% Raw Read 1	GC% Raw Read 2	Trimmed reads (PE)	GC% Trimmed Read 1	GC% Trimmed Read 2	Percent Dropped	Concordant Paired-reads	Percent concordance	Mature miRNA Reads	Mature miRNA Reads Percentage	Excluded?
S40	2343	Sample_32	tumor	77	female	Cecum	na	3	165	63	23.1405	3.1	183.1	113235	51	51	104075	50	51	0.0808937	69511	0.667893	12090	0.173929	Yes
S43	2840	Sample_17	normal	68	male	Rectosigmoid_colon	na	2	180	86	26.5432	3.4	200.7	154681	52	51	141206	51	52	0.0871148	107354	0.760265	33482	0.311884	Yes
S02	1762	Sample_50	normal	60	female	Right_colon	MSI	4	157	76	30.8329	2.7	196.1	253546	51	50	215285	49	49	0.150904	171769	0.797868	98824	0.575331	Yes
S01	1762	Sample_36	tumor	60	female	Right_colon	MSI	4	157	76	30.8329	2.9	191.7	323614	50	49	264580	48	48	0.182421	186421	0.704592	78882	0.423139	Yes
S41	1277	Sample_47	normal	68	female	Cecum	na	2	162	66	25.1486	2.6	240.5	360967	52	51	346147	52	52	0.0410564	225982	0.65285	17491	0.0774	Yes
S36	2216	Sample_65	normal	64	male	Transverse_colon	na	2	175	93	30.3673	2.6	122.3	478701	53	52	408740	53	53	0.146148	267228	0.653785	21264	0.0795725	Yes
S03	1183	Sample_31	normal	66	male	Sigmoid_colon	MSS	4	191	98	26.8633	2.6	208.3	494792	52	51	423453	52	52	0.14418	328520	0.775812	51138	0.155662	Yes
S29	7647	Sample_06	normal	49	male	Right_colon	MSS	4	na	na	na	3.3	193.6	519373	52	51	390170	50	50	0.248767	287356	0.736489	103554	0.360368	No
S32	1200	Sample_24	tumor	59	female	Right_colon	na	3	na	na	na	2.8	166.5	568246	52	51	447760	51	51	0.212031	319302	0.71311	113785	0.356355	No
S39	2343	Sample_53	normal	77	female	Cecum	na	3	165	63	23.1405	2.7	176.1	626467	52	51	512356	51	51	0.18215	379963	0.7416	144419	0.380087	No
S28	2635	Sample_87	tumor	60	male	Right_colon	na	1	176	109	35.1885	2.8	215.5	633404	51	50	490232	48	49	0.226036	383053	0.781371	170171	0.444249	No
S31	2681	Sample_11	normal	50	male	Cecum	na	4	174	82	27.0842	2.6	206.7	662285	52	51	495137	51	51	0.252381	333133	0.67281	80318	0.241099	No
S58	4044	Sample_07	normal	68	male	Right_colon	na	3	183	79	23.5898	3.3	189.9	900524	52	51	780658	51	51	0.133107	640568	0.820549	307491	0.480029	No
S89	8567	Sample_59	tumor	41	male	Sigmoid_colon	MSI	3	174	69	22.7903	3.3	199.4	1024026	52	51	819869	51	51	0.199367	656609	0.800871	162119	0.246903	No
S42	1277	Sample_95	tumor	68	female	Cecum	na	2	162	66	25.1486	2.6	139	1131350	54	53	1079779	54	54	0.0455836	779697	0.722089	18947	0.0243005	No
B24	13796	Sample_93	normal	26	female	Cecum	na	na	na	na	na	3	39.9	1272060	54	52	849641	53	53	0.332075	629661	0.741091	148246	0.235438	No
S57	5741	Sample_63	normal	83	female	Rectosigmoid_colon	na	4	na	na	na	2.6	203.7	1311467	53	51	1159008	52	52	0.116251	899576	0.77616	172118	0.191332	No
S06	1343	Sample_79	tumor	43	male	Transverse_colon	MSI	2	175	66	21.551	2.7	196.7	1424985	53	52	1339886	53	54	0.0597192	980717	0.731941	84096	0.0857495	No
S90	8567	Sample_44	normal	41	male	Sigmoid_colon	MSI	3	174	69	22.7903	2.6	203.3	1790558	53	52	1445534	53	53	0.192691	1139361	0.788194	201912	0.177215	No
S60	2681	Sample_19	tumor	50	male	Cecum	na	4	174	82	27.0842	3.1	157.3	1830513	51	50	1711759	49	50	0.0648747	1432758	0.837009	578174	0.403539	No
S07	1391	Sample_64	normal	38	female	Descending_colon	MSS	3	173	65	21.7181	2.6	195.5	2250038	53	52	2078979	53	53	0.0760249	1459371	0.701965	244271	0.167381	No
S23	1944	Sample_41	tumor	76	female	Right_colon	na	4	na	na	na	2.7	214.7	2682199	52	51	2277143	51	51	0.151016	1703378	0.748033	408877	0.240039	No
S59	1200	Sample_54	normal	59	female	Right_colon	na	3	na	na	na	3.2	167.8	2740347	53	52	2600103	53	53	0.0511775	2008457	0.772453	321626	0.160136	No
B25	14211	Sample_12	normal	54	female	Rectosigmoid_colon	na	4	na	na	na	3.3	162.4	3427540	52	51	2601536	51	51	0.24099	2162811	0.831359	983840	0.454889	No
B26	14211	Sample_73	tumor	54	female	Rectosigmoid_colon	na	4	na	na	na	3.5	174.8	3492031	52	50	2677796	49	50	0.233169	2313631	0.864006	1444521	0.624352	No
S22	2022	Sample_48	tumor	85	female	Right_colon	na	1	na	na	na	2.8	205.2	3571253	51	50	3131348	49	49	0.123179	2477553	0.79121	928815	0.374892	No
S16	2093	Sample_37	normal	91	female	Rectum	MSS	3	170	59	20.4152	2.6	184.7	3679612	52	52	3433169	52	53	0.0669753	2487351	0.724506	646830	0.260048	No
S95	2853	Sample_94	tumor	17	male	Rectum	na	1	174	68	22.46	2.7	174.2	3707773	52	50	3008629	50	50	0.188562	2276159	0.756544	691162	0.303653	No
S51	4571	Sample_13	normal	73	female	Rectosigmoid_colon	na	2	na	na	na	4.1	168.1	3760224	52	50	3147674	51	51	0.162903	2662347	0.845814	1572576	0.590673	No
S08	1391	Sample_34	tumor	38	female	Descending_colon	MSS	3	173	65	21.7181	2.9	185.4	4016055	52	51	3716331	51	52	0.0746314	2678885	0.720841	403582	0.150653	No
S25	2567	Sample_58	normal	52	female	Colon	na	2	na	na	na	2.7	182.2	4087685	52	51	3454753	51	51	0.154839	2847356	0.824185	1149991	0.40388	No
S15	2093	Sample_78	tumor	91	female	Rectum	MSS	3	170	59	20.4152	2.7	222.6	4362304	52	51	3958057	52	52	0.0926682	2649045	0.669279	294745	0.111265	No
S34	1926	Sample_39	tumor	64	male	Rectum	na	3	188	82	23.2005	3.3	151	4491052	52	51	3715455	51	51	0.172698	2991866	0.805249	1205485	0.402921	No
B18	11808	Sample_23	normal	73	female	Transverse_colon	na	3	na	na	na	3	135.8	4522582	52	51	3833813	51	52	0.152296	2807332	0.732256	937388	0.333907	No
B23	13796	Sample_66	tumor	26	female	Cecum	na	na	na	na	na	3.3	187	4670030	51	50	3361280	48	48	0.280244	2742222	0.815827	1209955	0.441232	No
S12	1178	Sample_43	tumor	83	female	Transverse_colon	MSI	2	163	53	19.9481	3.5	163.6	4970581	51	51	4098897	50	51	0.175369	2942807	0.717951	833585	0.283262	No
S44	2840	Sample_70	tumor	68	male	Rectosigmoid_colon	na	2	180	86	26.5432	3.2	181.5	5002884	52	51	4272273	52	52	0.146038	3306774	0.774008	823042	0.248896	No
B20	12379	Sample_08	normal	90	male	Rectosigmoid_colon	na	1	na	na	na	3.5	201.2	5039872	52	51	4309542	52	52	0.14491	3110539	0.721779	966767	0.310804	No
S24	1944	Sample_90	normal	76	female	Right_colon	na	4	na	na	na	2.6	211.5	5068801	52	51	4242764	52	52	0.162965	3307418	0.779543	1156087	0.349544	No
S61	4044	Sample_75	tumor	68	male	Right_colon	na	3	183	79	23.5898	3.2	178.2	5101626	52	51	4736816	52	52	0.0715086	3709455	0.783111	829435	0.2236	No
S26	2567	Sample_77	tumor	52	female	Colon	na	2	na	na	na	3.8	170.9	5217581	51	50	4703017	50	50	0.0986212	3905117	0.830343	1049632	0.268784	No
S96	2853	Sample_74	normal	17	male	Rectum	na	1	174	68	22.46	2.8	190.6	5254518	52	51	4233790	50	50	0.194257	3496967	0.825966	1406900	0.40232	No
S09	1457	Sample_49	normal	76	female	Transverse_colon	MSI	4	157	59	23.9361	2.7	200	5281170	53	52	4776681	53	53	0.095526	3534037	0.739852	572505	0.161997	No
B05	3600	Sample_35	tumor	73	male	Right_colon	na	na	na	na	na	3.5	173.9	5413218	50	49	4595144	48	48	0.151125	3534733	0.769232	616232	0.174336	No
B02	12337	Sample_20	normal	76	male	Sigmoid_colon	na	3	na	na	na	2.7	203.7	5420176	53	52	4184958	53	53	0.227893	2725554	0.651274	333497	0.122359	No
S19	2186	Sample_57	normal	56	male	Ileum	MSS	na	175	71	23.1837	2.7	126.9	5688684	52	51	5262431	52	52	0.07493	4147241	0.788085	1422923	0.343101	No
B08	3792	Sample_69	normal	87	female	Right_colon	na	3	na	na	na	3.8	181.9	5793083	52	51	4757174	51	52	0.178818	3511360	0.738119	1209775	0.344532	No
S86	6645	Sample_18	normal	58	male	Rectosigmoid_colon	MSS	3	180	110	33.9506	3	93.8	6010361	52	51	4391302	51	51	0.269378	3701487	0.842913	2084670	0.563198	No
B03	12423	Sample_22	tumor	73	female	Descending_colon	na	2	na	na	na	2.6	68.3	6082267	52	51	4545161	52	52	0.252719	2848615	0.626736	268572	0.0942816	No
B19	12379	Sample_61	tumor	90	male	Rectosigmoid_colon	na	1	na	na	na	3.5	179.1	6223233	52	51	5335027	51	52	0.142724	3701073	0.693731	499388	0.134931	No
B14	3874	Sample_33	normal	60	female	Cecum	na	na	na	na	na	2.6	183.2	6696863	53	52	5413070	53	53	0.191701	3752716	0.693269	595207	0.158607	No
B12	3566	Sample_68	normal	90	male	Right_colon	na	2	na	na	na	2.9	214.8	6769734	52	51	4937681	52	52	0.270624	3802775	0.770154	645740	0.169808	No
S27	2635	Sample_29	normal	60	male	Right_colon	na	1	176	109	35.1885	2.6	209.2	6841887	52	51	5757234	51	52	0.158531	4280689	0.743532	1496990	0.349708	No
S11	1178	Sample_26	normal	83	female	Transverse_colon	MSI	2	163	53	19.9481	2.5	170.7	6884801	53	52	5687489	52	53	0.173907	3470315	0.610166	465389	0.134106	No
S38	1340	Sample_91	tumor	73	female	Transverse_colon	na	3	150	73	32.4444	4.1	199.8	7046151	51	50	5933130	49	49	0.157962	4472486	0.753816	1560979	0.349018	No
S48	1619	Sample_71	tumor	69	male	Sigmoid_colon	na	2	na	na	na	3.3	200.5	7078809	51	50	5996690	50	50	0.152867	4662270	0.777474	1700937	0.36483	No
B15	4771	Sample_72	tumor	57	male	Right_colon	na	2	na	na	na	3.3	198.7	7199084	52	52	5781289	52	52	0.196941	4138985	0.715928	840883	0.203162	No
B07	3792	Sample_82	tumor	87	female	Right_colon	na	3	na	na	na	3.3	182.1	7253921	51	51	6490854	50	51	0.105194	5212672	0.80308	1179612	0.226297	No
S05	1343	Sample_30	normal	43	male	Transverse_colon	MSI	2	175	66	21.551	2.7	105.4	7257619	54	53	6888345	55	55	0.0508809	5164835	0.749793	788777	0.152721	No
B04	12423	Sample_86	normal	73	female	Descending_colon	na	2	na	na	na	2.7	190.4	7287643	52	51	5758792	51	52	0.209787	4288112	0.74462	1173888	0.273754	No
S47	1619	Sample_45	normal	69	male	Sigmoid_colon	na	2	na	na	na	2.9	182.3	7562768	53	52	6411086	53	53	0.152283	4999322	0.779793	1278892	0.255813	No
S74	6470	Sample_62	tumor	51	female	Right_colon	na	3	178	65	20.5151	3.5	161	7963441	51	50	5793293	48	48	0.272514	4861040	0.839081	2570764	0.528851	No
S63	5741	Sample_80	tumor	83	female	Rectosigmoid_colon	na	4	na	na	na	3.2	178.9	7996041	53	52	7687754	53	53	0.038555	5943102	0.773061	548677	0.0923217	No
S73	6470	Sample_52	normal	51	female	Right_colon	na	3	178	65	20.5151	3.4	206.2	8079587	51	50	5774805	49	49	0.28526	5039563	0.872681	3042372	0.603698	No
S18	1157	Sample_27	normal	78	male	Sigmoid_colon	MSS	4	180	68	20.9877	2.6	205	8087666	54	53	7754597	54	54	0.0411823	6087590	0.78503	743116	0.122071	No
S20	2186	Sample_96	tumor	56	male	Ileum	MSS	na	175	71	23.1837	2.6	163.4	8111806	51	50	7216022	50	50	0.11043	5631679	0.780441	1357913	0.24112	No
S85	6645	Sample_84	tumor	58	male	Rectosigmoid_colon	MSS	3	180	110	33.9506	3.4	190.3	8121057	51	50	6702314	50	50	0.174699	5770514	0.860973	2519962	0.436696	No
B11	3566	Sample_38	tumor	90	male	Right_colon	na	2	na	na	na	3.6	189.9	8205301	50	49	6475870	48	48	0.21077	5178305	0.799631	1475669	0.284971	No
B10	5691	Sample_09	normal	56	female	Right_colon	na	1	na	na	na	3.2	207.8	8344924	52	51	5905587	51	51	0.292314	4514498	0.764445	1498775	0.331992	No
S37	1340	Sample_40	normal	73	female	Transverse_colon	na	3	150	73	32.4444	2.8	179.7	8390510	53	52	6760828	53	53	0.194229	4771041	0.705689	1357073	0.28444	No
B21	12372	Sample_42	tumor	88	female	Right_colon	na	3	na	na	na	3.1	188.6	8786418	53	52	7232758	53	53	0.176825	5592646	0.773238	845084	0.151106	No
S17	1157	Sample_88	tumor	78	male	Sigmoid_colon	MSS	4	180	68	20.9877	2.6	127.9	8870794	54	53	8418659	54	54	0.0509689	6194886	0.735852	397396	0.064149	No
S04	1183	Sample_76	tumor	66	male	Sigmoid_colon	MSS	4	191	98	26.8633	2.6	183.4	9230226	53	52	8636071	53	53	0.0643706	6387531	0.739634	859546	0.134566	No
B01	12337	Sample_28	tumor	76	male	Sigmoid_colon	na	3	na	na	na	2.8	177.9	9277175	53	52	7377259	53	53	0.204795	5308849	0.719624	1897603	0.357442	No
S10	1457	Sample_56	tumor	76	female	Transverse_colon	MSI	4	157	59	23.9361	2.7	228.3	9433249	54	53	8675273	54	54	0.0803515	5716657	0.65896	153589	0.0268669	No
S52	4571	Sample_05	tumor	73	female	Rectosigmoid_colon	na	2	na	na	na	2.8	200.2	9643967	52	51	8160316	52	52	0.153842	6505485	0.79721	2315382	0.355912	No
B09	5691	Sample_67	tumor	56	female	Right_colon	na	1	na	na	na	3.4	178.7	9930928	50	49	7589363	48	48	0.235785	6159330	0.811574	2307482	0.374632	No
S88	1552	Sample_21	normal	57	male	Right_colon	MSI	4	175	61	19.9184	2.8	98.8	9979252	54	53	7372326	55	55	0.261235	5680858	0.770565	2023835	0.356255	No
B13	3874	Sample_92	tumor	60	female	Cecum	na	na	na	na	na	3.6	159.3	10043100	52	51	8388976	51	52	0.164703	6024100	0.718097	289115	0.0479931	No
B06	3600	Sample_89	normal	73	male	Right_colon	na	na	na	na	na	2.7	177.8	10274207	52	51	8568192	51	51	0.166048	6322025	0.737848	2113232	0.334265	No
S56	2216	Sample_15	tumor	64	male	Transverse_colon	na	2	175	93	30.3673	2.6	261.2	11410540	54	52	10321396	54	54	0.0954507	7586278	0.735005	958906	0.1264	No
S21	2022	Sample_16	normal	85	female	Right_colon	na	1	na	na	na	2.6	198.5	11670914	52	51	10242954	52	52	0.122352	8016849	0.78267	1927082	0.240379	No
B17	11808	Sample_14	tumor	73	female	Transverse_colon	na	3	na	na	na	3.1	175.5	12008586	52	52	10379636	52	53	0.135649	7315666	0.704809	974196	0.133166	No
S94	7647	Sample_83	tumor	49	male	Right_colon	MSS	4	na	na	na	3	168.8	12241606	51	50	9671738	49	49	0.209929	8045983	0.831907	3637236	0.452056	No
S87	1552	Sample_85	tumor	57	male	Right_colon	MSI	4	175	61	19.9184	3.3	190.2	12775622	54	52	10121479	54	54	0.207751	7057552	0.697285	976286	0.138332	No
B16	4771	Sample_46	normal	57	male	Right_colon	na	2	na	na	na	3	185	12815261	52	51	10384836	52	52	0.189651	7845448	0.755472	3102192	0.395413	No
B22	12372	Sample_10	normal	88	female	Right_colon	na	3	na	na	na	2.9	84.4	15364769	53	52	11433636	53	53	0.255854	9176827	0.802617	698270	0.0760906	No
S33	1926	Sample_25	normal	64	male	Rectum	na	3	188	82	23.2005	3	156.1	17048093	53	51	13908010	52	52	0.18419	11102869	0.798308	4499805	0.405283	No
Min				17								2.5		113235			104075		0.961445	0.038555	69511	0.610166	12090	0.0243005
Max				91								4.1		17048093			13908010		0.667925	0.332075	11102869	0.872681	4499805	0.624352
Median				67								2.9		5416697			4.64908e+06		0.839283	0.160717	3.5227e+06	0.762355	831510	0.264416
Mean				64.9091								2.99545		5.73736e+06			4.78268e+06		0.839701	0.160299	3.63695e+06	0.757453	976512	0.275042

## Sheet: Differentially_expressed_miRNAs
miRNA	log2FoldChange	Q-value (FDR)	Higher in
hsa-miR-183-5p	3.17528	1.37252e-23	Tumor
hsa-miR-21-5p	2.69172	3.80391e-19	Tumor
hsa-miR-182-5p	3.21826	3.80391e-19	Tumor
hsa-miR-20a-5p	3.86647	5.30043e-17	Tumor
hsa-miR-7-5p	3.18487	4.1437e-14	Tumor
hsa-miR-96-5p	3.78696	4.1437e-14	Tumor
hsa-miR-17-5p	2.85896	1.92871e-12	Tumor
hsa-miR-584-5p	2.0885	2.23121e-09	Tumor
hsa-miR-139-5p	-2.24973	3.06276e-08	Normal
hsa-miR-7974	3.01591	5.38341e-08	Tumor
hsa-miR-133a-3p	-2.85632	1.3556e-07	Normal
hsa-miR-708-5p	2.20933	5.88172e-07	Tumor
hsa-miR-19b-3p	2.64467	6.25349e-07	Tumor
hsa-miR-224-5p	2.09903	9.13698e-07	Tumor
hsa-miR-139-3p	-2.29427	1.32664e-06	Normal
hsa-miR-486-5p	-1.96165	2.01662e-06	Normal
hsa-miR-106b-5p	2.21817	7.49821e-06	Tumor
hsa-miR-935	2.38761	1.0696e-05	Tumor
hsa-miR-378a-3p	-1.36334	1.13049e-05	Normal
hsa-miR-148a-3p	1.89743	1.4313e-05	Tumor
hsa-miR-95-3p	1.70193	2.29817e-05	Tumor
hsa-miR-503-5p	1.7364	2.49648e-05	Tumor
hsa-miR-452-5p	1.82771	3.93171e-05	Tumor
hsa-miR-145-3p	-1.73143	4.83574e-05	Normal
hsa-miR-203a-3p	2.15682	5.25918e-05	Tumor
hsa-miR-552-3p	2.45472	5.77287e-05	Tumor
hsa-miR-450a-5p	1.73968	5.77557e-05	Tumor
hsa-miR-145-5p	-2.23934	7.38366e-05	Normal
hsa-miR-92a-1-5p	1.75097	8.5267e-05	Tumor
hsa-miR-454-3p	1.90261	8.53917e-05	Tumor
hsa-miR-504-5p	-2.10388	8.78461e-05	Normal
hsa-miR-625-3p	1.62623	0.000165479	Tumor
hsa-miR-129-5p	-2.07045	0.000197416	Normal
hsa-miR-130b-3p	1.89098	0.000197416	Tumor
hsa-miR-374a-5p	1.94795	0.000281144	Tumor
hsa-miR-195-3p	-1.64472	0.000438871	Normal
hsa-miR-18a-3p	1.6539	0.000527541	Tumor
hsa-miR-708-3p	1.94431	0.000581746	Tumor
hsa-miR-155-5p	1.64668	0.000668347	Tumor
hsa-miR-429	1.97924	0.00117523	Tumor
hsa-miR-378a-5p	-1.3319	0.0014988	Normal
hsa-miR-335-5p	2.01391	0.00151504	Tumor
hsa-miR-493-3p	1.40552	0.0015919	Tumor
hsa-miR-143-3p	-1.61081	0.00166959	Normal
hsa-miR-552-5p	2.10116	0.00174919	Tumor
hsa-miR-149-5p	-1.3313	0.00320123	Normal
hsa-miR-4485-3p	1.86841	0.00333795	Tumor
hsa-miR-378i	-1.23693	0.00408915	Normal
hsa-miR-493-5p	1.50608	0.00472934	Tumor
hsa-miR-328-3p	-1.43113	0.00564584	Normal
hsa-let-7e-3p	-1.40922	0.00564584	Normal
hsa-miR-21-3p	1.45435	0.00564584	Tumor
hsa-miR-889-3p	1.60152	0.00564584	Tumor
hsa-miR-10b-5p	-1.16734	0.00609035	Normal
hsa-miR-378c	-1.16472	0.00661984	Normal
hsa-miR-660-5p	1.58356	0.00661984	Tumor
hsa-miR-98-5p	1.25775	0.00674191	Tumor
hsa-miR-421	1.26818	0.00674191	Tumor
hsa-miR-34a-5p	1.39468	0.00674191	Tumor
hsa-miR-335-3p	1.37688	0.00822538	Tumor
hsa-miR-93-5p	1.22243	0.0097996	Tumor
hsa-miR-141-3p	1.78941	0.010557	Tumor
hsa-miR-210-3p	1.51389	0.0109765	Tumor
hsa-miR-25-5p	1.29917	0.0112848	Tumor
hsa-miR-146a-5p	1.47696	0.0130386	Tumor
hsa-miR-1247-3p	1.68623	0.0131273	Tumor
hsa-miR-181a-3p	1.34006	0.0159012	Tumor
hsa-miR-143-5p	-1.45021	0.0160422	Normal
hsa-miR-125a-5p	-1.3582	0.0180133	Normal
hsa-miR-1247-5p	1.44375	0.0188647	Tumor
hsa-miR-23b-3p	-1.15075	0.027595	Normal
hsa-miR-362-5p	1.16086	0.027842	Tumor
hsa-miR-548o-3p	1.27356	0.0282062	Tumor
hsa-miR-27a-3p	0.917885	0.0290618	Tumor
hsa-miR-148a-5p	1.18215	0.0443728	Tumor
hsa-miR-221-5p	1.01435	0.0490629	Tumor
