# Supplementary material for: Interaction between Host MicroRNAs and the Gut Microbiota in Colorectal Cancer
Source: mSystems. 2018 May 15;3(3):e00205-17. doi: 10.1128/mSystems.00205-17 (PMC5954203; doi:10.1128/mSystems.00205-17)
Supplement: TABLE S3 [file sys003182230st3.xlsx]

## Sheet: Fusobacterium
miRNA	correlation	pseudo p-value
hsa-miR-130b-5p	-0.160267	0
hsa-miR-708-5p	-0.13897	0
hsa-miR-2681-3p	-0.134259	0
hsa-miR-4469	-0.12404	0
hsa-miR-6070	-0.124029	0
hsa-miR-4680-5p	-0.121779	0
hsa-miR-3116	-0.121525	0
hsa-miR-508-5p	-0.120547	0
hsa-miR-510-5p	-0.119803	0
hsa-miR-191-3p	-0.118258	0
hsa-miR-380-5p	-0.113819	0.02
hsa-miR-5089-5p	-0.112445	0.04
hsa-miR-3653-5p	-0.109361	0.03
hsa-miR-4709-3p	-0.109316	0.03
hsa-miR-6805-5p	-0.108847	0
hsa-miR-6892-5p	-0.108418	0.02
hsa-miR-6753-5p	-0.108238	0
hsa-miR-130a-3p	-0.108166	0.02
hsa-miR-5587-5p	-0.107698	0.02
hsa-miR-4697-3p	-0.107498	0.01
hsa-miR-494-5p	-0.106945	0.02
hsa-miR-6817-3p	-0.106463	0
hsa-miR-6780b-3p	-0.10512	0.05
hsa-miR-491-5p	-0.104579	0.03
hsa-miR-378d	-0.103894	0
hsa-miR-4647	-0.103793	0.01
hsa-miR-4742-3p	-0.103671	0.01
hsa-miR-29a-5p	-0.101571	0.02
hsa-miR-4533	-0.101481	0.01
hsa-miR-4800-3p	-0.100251	0.05
hsa-miR-595	-0.0997789	0
hsa-miR-29b-1-5p	-0.09808	0.01
hsa-miR-4787-5p	-0.0979052	0.02
hsa-miR-6770-5p	-0.0977515	0
hsa-miR-3613-3p	-0.0971509	0.02
hsa-miR-19a-3p	-0.0964643	0.01
hsa-miR-6126	-0.0963014	0.02
hsa-miR-4266	-0.0957293	0.03
hsa-miR-1539	-0.0951832	0.02
hsa-miR-548s	-0.0941974	0.04
hsa-miR-19b-1-5p	-0.0928034	0.05
hsa-miR-8080	-0.0927618	0.03
hsa-miR-222-5p	-0.0923235	0.02
hsa-miR-609	-0.0923102	0.02
hsa-miR-6890-5p	-0.0920942	0
hsa-miR-3158-5p	-0.0919769	0.03
hsa-miR-549a	-0.0917155	0.01
hsa-miR-6757-5p	-0.0907553	0.02
hsa-miR-6810-3p	-0.0907025	0.04
hsa-miR-4700-3p	-0.0906237	0.02
hsa-miR-548au-3p	-0.090554	0.04
hsa-miR-204-3p	-0.0904953	0.03
hsa-miR-3653-3p	-0.0904032	0.03
hsa-miR-4423-3p	-0.0900753	0.02
hsa-miR-33b-3p	-0.0894395	0.04
hsa-miR-1288-5p	-0.088883	0.02
hsa-let-7i-3p	-0.0882595	0.04
hsa-miR-330-3p	-0.0880709	0.04
hsa-miR-5702	-0.0877639	0.05
hsa-miR-6717-5p	-0.0869954	0.04
hsa-miR-4652-3p	-0.0867883	0.04
hsa-miR-18a-5p	-0.086677	0.05
hsa-miR-4527	-0.0857234	0.05
hsa-miR-6737-3p	-0.0855228	0.05
hsa-miR-4758-5p	-0.0850481	0.04
hsa-miR-585-3p	-0.0844452	0.05
hsa-miR-193a-5p	-0.083961	0.04
hsa-miR-6758-3p	-0.0838125	0.05
hsa-miR-4524a-5p	-0.083649	0.02
hsa-miR-627-5p	-0.0834736	0.05
hsa-miR-664b-3p	-0.0834024	0.05
hsa-miR-1273h-5p	-0.082815	0.05
hsa-miR-4732-5p	-0.0827711	0.05
hsa-miR-6774-3p	-0.0827518	0.03
hsa-miR-6858-5p	-0.0814442	0.05
hsa-miR-3185	-0.0814033	0.05
hsa-miR-410-3p	-0.0813355	0.05
hsa-miR-6128	-0.0803561	0.05
hsa-miR-4515	-0.0791152	0.04
hsa-miR-5590-5p	-0.077265	0.04
hsa-miR-891a-3p	-0.0770735	0.04
hsa-miR-3074-5p	-0.0769864	0.04
hsa-miR-6894-3p	-0.0749386	0.04
hsa-miR-3171	-0.0712435	0.05
hsa-miR-3945	-0.0712089	0.05
hsa-miR-4652-5p	0.0722381	0.05
hsa-miR-6833-3p	0.0754339	0.05
hsa-miR-3126-3p	0.0754402	0.04
hsa-miR-1278	0.0754548	0.03
hsa-miR-6853-3p	0.0756674	0.05
hsa-miR-526b-3p	0.0757243	0.04
hsa-miR-8070	0.0771874	0.04
hsa-miR-3689e	0.0783081	0.05
hsa-miR-7113-3p	0.0788416	0.05
hsa-miR-676-3p	0.0791729	0.05
hsa-miR-1915-5p	0.0815952	0.05
hsa-miR-6721-5p	0.0830179	0.05
hsa-miR-523-5p	0.0830445	0.02
hsa-miR-601	0.0833279	0.04
hsa-miR-4715-5p	0.0846167	0.05
hsa-miR-6765-5p	0.0849154	0.05
hsa-miR-1292-3p	0.0867931	0.04
hsa-miR-375	0.0886837	0.02
hsa-miR-26a-2-3p	0.0890491	0.04
hsa-miR-4769-5p	0.0890838	0.03
hsa-miR-4452	0.0893249	0.02
hsa-miR-3617-5p	0.0900711	0.05
hsa-miR-4258	0.0901623	0.01
hsa-miR-194-5p	0.0903073	0.04
hsa-miR-192-5p	0.0905277	0.04
hsa-miR-4656	0.090551	0
hsa-miR-181d-3p	0.0906071	0.04
hsa-miR-4774-5p	0.0911705	0.01
hsa-miR-1273a	0.0916808	0.04
hsa-miR-4417	0.094598	0.02
hsa-miR-7848-3p	0.0957284	0.02
hsa-miR-6807-5p	0.0966665	0.03
hsa-miR-6875-3p	0.0973633	0.03
hsa-miR-663b	0.097381	0.04
hsa-miR-3681-3p	0.0977461	0
hsa-miR-7978	0.10033	0.01
hsa-miR-4801	0.100685	0.02
hsa-miR-508-3p	0.102422	0.01
hsa-miR-3190-3p	0.102654	0.03
hsa-miR-6867-3p	0.103672	0.03
hsa-miR-6499-5p	0.103809	0.01
hsa-miR-4747-3p	0.104402	0.01
hsa-miR-148a-3p	0.107856	0.01
hsa-miR-4457	0.109289	0.04
hsa-miR-7155-3p	0.109383	0.01
hsa-miR-1224-5p	0.112669	0
hsa-miR-6082	0.11285	0
hsa-miR-6515-3p	0.114099	0.01
hsa-miR-4296	0.120917	0
hsa-miR-525-3p	0.121196	0.02
hsa-miR-3944-5p	0.123536	0
hsa-miR-7160-3p	0.123923	0.02
hsa-miR-4329	0.12431	0
hsa-miR-6078	0.124874	0
hsa-miR-218-2-3p	0.13385	0
hsa-miR-5688	0.13449	0
hsa-miR-580-3p	0.136506	0
hsa-miR-6862-5p	0.150418	0

## Sheet: Providencia
miRNA	correlation	pseudo p-value
hsa-miR-671-5p	-0.149853	0
hsa-miR-197-5p	-0.146913	0
hsa-miR-320c	-0.131346	0.01
hsa-miR-6503-3p	-0.130275	0
hsa-miR-424-5p	-0.125056	0
hsa-miR-6890-5p	-0.122516	0
hsa-miR-29b-1-5p	-0.122347	0
hsa-miR-330-5p	-0.121042	0
hsa-miR-450a-1-3p	-0.117945	0
hsa-miR-548j-5p	-0.117518	0.01
hsa-miR-379-3p	-0.116326	0.01
hsa-miR-497-5p	-0.114649	0
hsa-miR-1288-3p	-0.114306	0
hsa-miR-29a-3p	-0.112357	0.01
hsa-miR-22-5p	-0.112323	0
hsa-miR-200c-5p	-0.110331	0.01
hsa-miR-219b-5p	-0.108369	0.01
hsa-miR-4269	-0.108354	0.02
hsa-miR-548k	-0.107331	0.03
hsa-miR-3145-5p	-0.107031	0.01
hsa-miR-212-3p	-0.106208	0.01
hsa-miR-2277-3p	-0.106071	0.01
hsa-miR-218-5p	-0.105184	0
hsa-miR-411-5p	-0.104549	0.03
hsa-miR-6874-5p	-0.104319	0.02
hsa-miR-6736-5p	-0.102832	0.01
hsa-miR-4638-5p	-0.102144	0.01
hsa-miR-2278	-0.101766	0
hsa-miR-1246	-0.100941	0.02
hsa-miR-450a-5p	-0.100713	0.02
hsa-miR-4741	-0.0987461	0
hsa-miR-7703	-0.098447	0.05
hsa-miR-4760-3p	-0.0978876	0
hsa-miR-4694-3p	-0.0978028	0.03
hsa-miR-203b-3p	-0.0977955	0.04
hsa-miR-4778-3p	-0.0977692	0.02
hsa-miR-410-3p	-0.0969359	0.01
hsa-miR-182-3p	-0.0966552	0.05
hsa-miR-3162-3p	-0.0946005	0.03
hsa-miR-8076	-0.0942796	0.01
hsa-miR-3689a-5p	-0.0939952	0.02
hsa-miR-873-5p	-0.0936918	0.02
hsa-let-7a-3p	-0.0936637	0.03
hsa-miR-138-5p	-0.093012	0.02
hsa-miR-3199	-0.092302	0.03
hsa-miR-6796-3p	-0.0919155	0.04
hsa-miR-193b-3p	-0.0918012	0.03
hsa-miR-450b-5p	-0.0909326	0
hsa-miR-5588-5p	-0.0907425	0.03
hsa-miR-25-5p	-0.0906768	0.02
hsa-miR-3193	-0.0906188	0.02
hsa-miR-4436b-3p	-0.0903959	0.03
hsa-miR-3653-5p	-0.089753	0.04
hsa-miR-4738-3p	-0.0897394	0.05
hsa-miR-4721	-0.0893886	0.04
hsa-miR-338-3p	-0.0888032	0.02
hsa-miR-6501-5p	-0.0883745	0.03
hsa-miR-550a-3-5p	-0.0877267	0.03
hsa-miR-6834-5p	-0.0874149	0.04
hsa-miR-4268	-0.0870515	0.05
hsa-miR-3925-5p	-0.0868521	0.05
hsa-miR-4418	-0.0868438	0.04
hsa-miR-6882-5p	-0.0865106	0.05
hsa-miR-548p	-0.0863539	0.03
hsa-miR-590-5p	-0.0862303	0.04
hsa-miR-154-5p	-0.0855831	0.01
hsa-miR-3934-5p	-0.0839304	0.05
hsa-miR-4323	-0.0835356	0.05
hsa-miR-1185-1-3p	-0.0833332	0.05
hsa-miR-134-3p	-0.0828768	0.05
hsa-miR-516b-3p	-0.0810364	0.04
hsa-miR-4536-5p	-0.0808914	0.05
hsa-miR-487b-3p	-0.0803234	0.04
hsa-miR-296-5p	-0.0801166	0.04
hsa-miR-345-5p	-0.079536	0.02
hsa-miR-136-5p	-0.0793379	0.05
hsa-miR-1255b-2-3p	-0.0787761	0.05
hsa-miR-99a-5p	-0.078738	0.03
hsa-miR-4714-3p	-0.0783126	0.03
hsa-miR-4538	-0.0772897	0.04
hsa-miR-6818-5p	-0.0769116	0.05
hsa-miR-24-2-5p	-0.0765352	0.05
hsa-miR-6821-5p	-0.0745816	0.05
hsa-miR-5089-5p	-0.0732169	0.05
hsa-miR-940	-0.0720309	0.04
hsa-miR-548h-5p	-0.0720156	0.05
hsa-miR-7159-5p	-0.0694063	0.04
hsa-miR-8069	0.0720437	0.04
hsa-miR-3924	0.0733659	0.05
hsa-miR-519d-5p	0.0738324	0.04
hsa-miR-548aq-5p	0.0740033	0.04
hsa-miR-3065-3p	0.0766651	0.04
hsa-miR-6809-3p	0.077441	0.03
hsa-miR-6741-5p	0.0780264	0.01
hsa-miR-607	0.0783971	0.03
hsa-miR-7-2-3p	0.0784473	0.05
hsa-miR-1290	0.0794405	0.05
hsa-miR-4655-3p	0.080035	0.05
hsa-miR-4699-5p	0.0807122	0.05
hsa-miR-6077	0.0812768	0.02
hsa-miR-3619-5p	0.082523	0.05
hsa-miR-532-5p	0.0832953	0.04
hsa-miR-4706	0.0845187	0.02
hsa-miR-4653-3p	0.0848238	0.05
hsa-miR-4704-3p	0.0865187	0.05
hsa-miR-518d-3p	0.0871445	0.04
hsa-miR-4711-5p	0.0873308	0.05
hsa-miR-4661-5p	0.0873724	0.04
hsa-miR-548am-3p	0.087764	0.01
hsa-miR-1282	0.0886839	0.03
hsa-miR-3689d	0.089396	0.01
hsa-miR-381-5p	0.0900101	0.05
hsa-miR-508-3p	0.0904951	0.04
hsa-miR-6134	0.090813	0.05
hsa-miR-6870-5p	0.0909517	0.03
hsa-miR-2114-5p	0.0909968	0.01
hsa-miR-450a-2-3p	0.0924391	0.04
hsa-miR-555	0.0927086	0.05
hsa-miR-4534	0.0929042	0.01
hsa-miR-6124	0.0936346	0.04
hsa-miR-491-3p	0.093692	0.02
hsa-miR-6740-5p	0.0957617	0.02
hsa-miR-548b-3p	0.0971996	0
hsa-miR-6792-3p	0.0998656	0.01
hsa-miR-4515	0.100561	0.03
hsa-miR-542-5p	0.101017	0.03
hsa-miR-638	0.104638	0.04
hsa-miR-3692-5p	0.106198	0
hsa-miR-148b-3p	0.107855	0.02
hsa-miR-124-3p	0.110228	0
hsa-miR-513a-3p	0.111093	0.02
hsa-miR-6755-5p	0.111674	0
hsa-miR-6086	0.113031	0.01
hsa-miR-6505-5p	0.113955	0.02
hsa-miR-4720-5p	0.11508	0.02
hsa-miR-4276	0.116708	0
hsa-miR-1269b	0.117765	0.01
hsa-miR-548ah-5p	0.118665	0
hsa-miR-4535	0.121805	0
hsa-miR-6790-3p	0.123642	0
hsa-miR-1183	0.127631	0
hsa-miR-184	0.130929	0
hsa-miR-302b-5p	0.135208	0
hsa-miR-4514	0.140554	0

## Sheet: Akkermansia
miRNA	correlation	pseudo p-value
hsa-miR-8083	-0.175382	0
hsa-miR-1289	-0.135095	0
hsa-miR-5680	-0.132274	0
hsa-miR-5002-5p	-0.129497	0.01
hsa-miR-4999-3p	-0.124797	0
hsa-miR-4671-5p	-0.120788	0
hsa-miR-4660	-0.11829	0
hsa-miR-6858-5p	-0.118185	0.01
hsa-miR-105-3p	-0.115343	0
hsa-miR-4747-5p	-0.114136	0.02
hsa-miR-1197	-0.112677	0.02
hsa-miR-548e-5p	-0.111463	0
hsa-miR-300	-0.11018	0.01
hsa-miR-4654	-0.108075	0.02
hsa-miR-4449	-0.10697	0.01
hsa-miR-548ar-3p	-0.105525	0.02
hsa-miR-487b-5p	-0.104976	0.01
hsa-miR-6087	-0.104726	0.02
hsa-miR-485-5p	-0.103606	0.01
hsa-miR-151a-3p	-0.102415	0.03
hsa-miR-1910-3p	-0.102305	0.03
hsa-miR-1273d	-0.101163	0.03
hsa-miR-8081	-0.100844	0.02
hsa-miR-3151-5p	-0.0999418	0.01
hsa-miR-516a-3p	-0.0986814	0.03
hsa-miR-635	-0.0978428	0.04
hsa-miR-5787	-0.0977369	0
hsa-miR-4432	-0.0970041	0.01
hsa-miR-4799-3p	-0.0960147	0.01
hsa-miR-4634	-0.0959294	0.04
hsa-miR-6079	-0.0955831	0.05
hsa-miR-4795-5p	-0.0954245	0.04
hsa-miR-7112-3p	-0.0950967	0.05
hsa-miR-4433a-5p	-0.0943454	0.02
hsa-miR-548aq-3p	-0.0943188	0.02
hsa-miR-6802-3p	-0.093786	0
hsa-miR-6738-3p	-0.0937531	0.05
hsa-miR-4744	-0.0926963	0.03
hsa-miR-491-3p	-0.0926183	0.04
hsa-miR-4638-3p	-0.0923207	0.03
hsa-miR-6515-5p	-0.0913127	0.02
hsa-miR-3196	-0.0905874	0.04
hsa-miR-922	-0.0904716	0.03
hsa-miR-4727-5p	-0.0898919	0.04
hsa-miR-6780b-5p	-0.0893399	0.02
hsa-miR-5681b	-0.0891311	0
hsa-miR-3648	-0.0890516	0.04
hsa-miR-8055	-0.0879175	0.01
hsa-miR-3202	-0.0873846	0.05
hsa-miR-1295b-5p	-0.0871027	0.01
hsa-miR-210-5p	-0.0864732	0.04
hsa-miR-1248	-0.0859232	0.05
hsa-miR-875-3p	-0.0857004	0.02
hsa-miR-6891-3p	-0.0847451	0.02
hsa-miR-581	-0.0843213	0.04
hsa-miR-5692b	-0.083878	0.05
hsa-miR-4723-5p	-0.083724	0.04
hsa-miR-3182	-0.0835897	0.04
hsa-miR-6080	-0.082234	0.04
hsa-miR-4259	-0.0819544	0.03
hsa-miR-4424	-0.0819403	0.04
hsa-miR-644a	-0.0818134	0.04
hsa-miR-6730-5p	-0.0811259	0.02
hsa-miR-7706	-0.0806683	0.02
hsa-miR-4465	-0.079977	0.05
hsa-miR-4770	-0.079427	0.04
hsa-miR-4287	-0.0793139	0.03
hsa-miR-4289	-0.0760615	0.05
hsa-miR-4740-5p	-0.0736567	0.05
hsa-miR-5708	0.0755306	0.04
hsa-miR-649	0.0781128	0.05
hsa-miR-567	0.0808359	0.05
hsa-miR-33b-3p	0.080917	0.03
hsa-miR-4789-5p	0.0810167	0.05
hsa-miR-20a-5p	0.0811416	0.04
hsa-miR-1279	0.0816733	0.04
hsa-miR-6830-3p	0.0848092	0.03
hsa-miR-4306	0.0848647	0.03
hsa-miR-3168	0.0852471	0.02
hsa-miR-4795-3p	0.0855962	0.03
hsa-miR-6810-5p	0.0858528	0.03
hsa-miR-4513	0.0875861	0.01
hsa-miR-1229-5p	0.088419	0.02
hsa-miR-4728-5p	0.0905185	0.03
hsa-miR-6791-3p	0.0909256	0.03
hsa-miR-34c-5p	0.0912509	0.02
hsa-miR-7843-3p	0.0925637	0.05
hsa-miR-548v	0.0929187	0.02
hsa-miR-2355-5p	0.0938826	0
hsa-miR-4632-3p	0.0943142	0.01
hsa-miR-4668-3p	0.0944689	0.04
hsa-miR-6727-5p	0.0944951	0.03
hsa-miR-6846-5p	0.0946364	0.01
hsa-miR-208a-3p	0.094851	0.01
hsa-miR-890	0.0950555	0.01
hsa-miR-6832-5p	0.0966725	0.02
hsa-miR-99a-3p	0.0978533	0.04
hsa-miR-7151-3p	0.0978649	0
hsa-miR-383-5p	0.0991141	0.01
hsa-miR-4652-5p	0.0992015	0.01
hsa-miR-518c-5p	0.0995539	0.01
hsa-miR-146a-3p	0.0999897	0.01
hsa-miR-1908-3p	0.100112	0
hsa-miR-550a-3p	0.100376	0.02
hsa-miR-4659b-5p	0.101218	0.01
hsa-miR-4251	0.101559	0.02
hsa-miR-376a-3p	0.101996	0.01
hsa-miR-4713-5p	0.103163	0.03
hsa-miR-4733-5p	0.103593	0.01
hsa-miR-4729	0.106395	0.02
hsa-miR-3937	0.108313	0.01
hsa-miR-217	0.111656	0
hsa-miR-4514	0.113286	0
hsa-miR-216a-3p	0.113888	0
hsa-miR-1203	0.118115	0.01
hsa-miR-6849-5p	0.121921	0.01
hsa-miR-3074-5p	0.122822	0.01
hsa-miR-4711-5p	0.135681	0
hsa-miR-3192-5p	0.138028	0

## Sheet: Bacteroides
miRNA	correlation	pseudo p-value
hsa-miR-7851-3p	-0.139055	0
hsa-miR-3139	-0.126369	0
hsa-miR-4446-5p	-0.122771	0
hsa-miR-1184	-0.121172	0.02
hsa-miR-548j-3p	-0.118211	0
hsa-miR-4699-5p	-0.117945	0
hsa-miR-371b-5p	-0.117341	0
hsa-miR-8088	-0.116609	0
hsa-miR-4686	-0.116356	0
hsa-miR-576-5p	-0.115649	0.01
hsa-miR-4447	-0.115602	0
hsa-miR-521	-0.114128	0.01
hsa-miR-3691-5p	-0.114128	0
hsa-miR-3663-5p	-0.112065	0
hsa-miR-574-5p	-0.112022	0
hsa-miR-4471	-0.111882	0
hsa-miR-6780a-5p	-0.111872	0.01
hsa-miR-142-5p	-0.110394	0.01
hsa-miR-4650-5p	-0.109689	0.01
hsa-miR-6811-5p	-0.109164	0.03
hsa-miR-646	-0.10898	0.01
hsa-miR-6862-3p	-0.108788	0
hsa-miR-7705	-0.108623	0.02
hsa-miR-4433b-3p	-0.108498	0.01
hsa-miR-548l	-0.107445	0.03
hsa-miR-4659a-3p	-0.105862	0.03
hsa-miR-6808-5p	-0.105023	0
hsa-miR-1537-3p	-0.104546	0.01
hsa-miR-656-5p	-0.102945	0.02
hsa-miR-6840-5p	-0.102721	0.03
hsa-miR-3167	-0.102309	0.02
hsa-miR-4252	-0.102207	0.01
hsa-miR-4460	-0.102102	0
hsa-miR-6510-3p	-0.101353	0.02
hsa-miR-548s	-0.100779	0.02
hsa-miR-4724-5p	-0.100547	0.02
hsa-miR-548ax	-0.0998679	0.03
hsa-miR-144-5p	-0.0991856	0.02
hsa-miR-188-5p	-0.0986748	0.03
hsa-miR-33a-3p	-0.0981987	0.02
hsa-miR-602	-0.0976215	0.01
hsa-miR-8078	-0.0969847	0.02
hsa-miR-452-5p	-0.0967975	0.01
hsa-miR-4708-3p	-0.0965593	0.04
hsa-miR-92a-3p	-0.0961526	0
hsa-miR-6780b-5p	-0.0960267	0.03
hsa-miR-4251	-0.0955241	0.03
hsa-miR-20a-5p	-0.0952748	0.02
hsa-miR-6874-3p	-0.0943806	0.01
hsa-miR-3651	-0.0924491	0.01
hsa-miR-4436a	-0.0918003	0.02
hsa-miR-1973	-0.0909199	0.04
hsa-miR-148b-3p	-0.0903583	0.03
hsa-miR-4509	-0.0896077	0.05
hsa-miR-3975	-0.0892948	0.02
hsa-miR-4778-5p	-0.0888723	0.03
hsa-miR-942-5p	-0.0884638	0.05
hsa-miR-1302	-0.0882834	0.02
hsa-miR-16-5p	-0.0878097	0.02
hsa-miR-875-5p	-0.0877412	0.02
hsa-miR-572	-0.08673	0.04
hsa-miR-4286	-0.0864481	0.05
hsa-miR-510-5p	-0.0858458	0.02
hsa-miR-1283	-0.0853047	0.05
hsa-miR-1269a	-0.0833959	0.04
hsa-miR-1178-5p	-0.0832919	0.01
hsa-miR-1206	-0.0811085	0.05
hsa-miR-892c-3p	-0.0809855	0.05
hsa-miR-4767	-0.080218	0.05
hsa-miR-6832-5p	-0.0791923	0.05
hsa-miR-3687	-0.0791346	0.03
hsa-miR-500b-5p	-0.0782726	0.03
hsa-miR-6500-3p	-0.0781997	0.04
hsa-miR-302a-3p	-0.0781508	0.03
hsa-miR-3150b-5p	-0.0779607	0.05
hsa-miR-181a-3p	-0.0779328	0.04
hsa-miR-450a-2-3p	-0.07781	0.04
hsa-miR-3667-5p	-0.0775609	0.01
hsa-miR-8079	-0.0774495	0.03
hsa-miR-4753-5p	-0.0758204	0.04
hsa-miR-6781-3p	-0.0754634	0.04
hsa-miR-215-3p	-0.0751829	0.02
hsa-miR-95-5p	-0.075119	0.04
hsa-miR-6508-3p	-0.0729144	0.05
hsa-miR-3120-5p	-0.0689089	0.05
hsa-miR-3680-3p	-0.0681906	0.05
hsa-miR-1199-3p	-0.0632608	0.05
hsa-miR-545-3p	0.0737234	0.05
hsa-miR-6090	0.0737753	0.05
hsa-miR-4772-5p	0.0747013	0.05
hsa-miR-487b-5p	0.0754929	0.05
hsa-miR-3907	0.0787039	0.02
hsa-miR-654-5p	0.0790766	0.04
hsa-miR-149-5p	0.0804958	0.04
hsa-miR-6832-3p	0.0811824	0.04
hsa-miR-7515	0.0814216	0.05
hsa-miR-659-5p	0.0820658	0.04
hsa-miR-181c-5p	0.0821919	0.05
hsa-miR-518a-3p	0.0822311	0.04
hsa-let-7a-5p	0.0830447	0.04
hsa-miR-3605-3p	0.0833669	0.03
hsa-miR-7976	0.084739	0.04
hsa-miR-1470	0.0872298	0.03
hsa-miR-6882-5p	0.0874248	0.04
hsa-miR-4646-5p	0.0876462	0.02
hsa-miR-4527	0.0878488	0.01
hsa-miR-6074	0.0879455	0.03
hsa-miR-7-2-3p	0.0879503	0.03
hsa-miR-8064	0.0888206	0.03
hsa-miR-639	0.0896848	0.02
hsa-miR-4648	0.090286	0.02
hsa-miR-6793-5p	0.0910071	0.03
hsa-miR-33a-5p	0.0915117	0.01
hsa-miR-516a-5p	0.0919993	0.04
hsa-miR-6824-5p	0.0926601	0
hsa-miR-5092	0.0930408	0.03
hsa-let-7d-5p	0.0932812	0.04
hsa-miR-574-3p	0.0935394	0.02
hsa-miR-513b-3p	0.0938078	0.05
hsa-miR-554	0.0939052	0.04
hsa-miR-1197	0.0941253	0.01
hsa-miR-377-5p	0.0949743	0.03
hsa-miR-5003-3p	0.0961648	0.04
hsa-miR-214-5p	0.0964508	0.04
hsa-miR-595	0.0966443	0.02
hsa-miR-1343-5p	0.0968108	0.03
hsa-miR-8060	0.0977648	0
hsa-miR-4799-3p	0.0988678	0.01
hsa-miR-8062	0.0998207	0.02
hsa-miR-187-5p	0.100076	0.02
hsa-miR-4755-5p	0.100518	0.02
hsa-miR-3942-3p	0.100597	0.03
hsa-miR-934	0.100629	0.01
hsa-miR-5583-5p	0.102086	0.01
hsa-miR-193b-5p	0.103081	0.03
hsa-miR-6894-3p	0.10454	0.04
hsa-miR-3155b	0.106839	0.01
hsa-miR-1273g-3p	0.107452	0.03
hsa-miR-526b-5p	0.11402	0
hsa-miR-7854-3p	0.114446	0.02
hsa-miR-4263	0.117333	0
hsa-miR-4632-5p	0.118043	0.01
hsa-miR-6513-5p	0.119455	0.01
hsa-miR-370-5p	0.12874	0

## Sheet: Porphyromonas
miRNA	correlation	pseudo p-value
hsa-miR-4785	-0.137107	0
hsa-miR-4699-3p	-0.135714	0
hsa-miR-642a-5p	-0.126158	0.02
hsa-miR-22-3p	-0.123568	0
hsa-miR-329-5p	-0.123428	0
hsa-miR-4766-3p	-0.121164	0
hsa-miR-130a-3p	-0.119263	0
hsa-miR-424-5p	-0.119261	0
hsa-miR-376c-3p	-0.117778	0
hsa-miR-4273	-0.117024	0
hsa-miR-4276	-0.116339	0.01
hsa-miR-5680	-0.115399	0
hsa-miR-2277-5p	-0.113821	0
hsa-miR-29b-2-5p	-0.113465	0
hsa-miR-7154-5p	-0.111625	0.01
hsa-miR-195-5p	-0.111449	0.01
hsa-miR-4653-5p	-0.111116	0
hsa-miR-3653-5p	-0.109026	0.02
hsa-miR-6831-3p	-0.108586	0
hsa-miR-193a-3p	-0.108375	0.01
hsa-miR-210-3p	-0.10829	0.01
hsa-miR-31-5p	-0.107974	0.04
hsa-miR-142-5p	-0.107173	0.03
hsa-miR-4786-3p	-0.10708	0.02
hsa-miR-6800-5p	-0.10701	0.02
hsa-miR-380-5p	-0.106425	0.01
hsa-miR-8081	-0.106116	0.03
hsa-miR-6773-3p	-0.105978	0
hsa-miR-649	-0.104594	0.01
hsa-miR-5706	-0.103759	0.02
hsa-miR-628-5p	-0.10301	0.01
hsa-miR-324-5p	-0.102382	0.01
hsa-miR-455-5p	-0.102273	0.01
hsa-miR-218-1-3p	-0.102117	0.01
hsa-miR-7112-5p	-0.101633	0.04
hsa-miR-4750-5p	-0.101262	0.02
hsa-miR-6771-5p	-0.101187	0
hsa-miR-6785-5p	-0.100193	0.02
hsa-miR-548ay-3p	-0.0996328	0.02
hsa-miR-4452	-0.0995692	0.02
hsa-miR-126-5p	-0.0990612	0.01
hsa-miR-7976	-0.0988959	0.02
hsa-miR-141-3p	-0.0980125	0.03
hsa-miR-3607-3p	-0.0976184	0.01
hsa-miR-494-3p	-0.0974363	0.03
hsa-miR-7848-3p	-0.0973604	0.01
hsa-miR-3942-5p	-0.0971931	0.02
hsa-miR-665	-0.0970577	0.03
hsa-miR-511-3p	-0.096498	0.01
hsa-miR-6796-3p	-0.0961681	0.01
hsa-miR-6730-5p	-0.0954591	0.04
hsa-miR-541-3p	-0.0951066	0.04
hsa-miR-140-5p	-0.0945875	0.04
hsa-miR-7106-3p	-0.0944648	0.02
hsa-miR-6841-5p	-0.0941543	0.03
hsa-miR-4690-3p	-0.0937689	0.03
hsa-miR-369-5p	-0.0935021	0.05
hsa-miR-365b-3p	-0.0927028	0.02
hsa-miR-6791-3p	-0.0919967	0.03
hsa-miR-6806-5p	-0.0911963	0.04
hsa-miR-873-5p	-0.0905494	0.05
hsa-miR-3126-3p	-0.0904203	0.02
hsa-miR-6753-3p	-0.0903057	0.02
hsa-miR-135b-5p	-0.0897845	0.01
hsa-miR-4263	-0.089664	0.04
hsa-miR-3124-3p	-0.0890862	0.05
hsa-miR-5197-3p	-0.0890584	0.02
hsa-miR-103a-3p	-0.0887629	0.05
hsa-miR-548q	-0.0866516	0.05
hsa-miR-106b-5p	-0.0863387	0.04
hsa-miR-29b-3p	-0.0857085	0.03
hsa-miR-6817-3p	-0.0855615	0.04
hsa-miR-6876-5p	-0.0854909	0.03
hsa-miR-34a-5p	-0.0847242	0.05
hsa-miR-3200-3p	-0.0836906	0.04
hsa-miR-29c-5p	-0.0832901	0.03
hsa-miR-26b-3p	-0.0830661	0.05
hsa-miR-935	-0.0830584	0.03
hsa-miR-584-3p	-0.0821562	0.04
hsa-miR-411-5p	-0.0819392	0.05
hsa-miR-3145-5p	-0.0818045	0.05
hsa-miR-7704	-0.0817536	0.02
hsa-miR-374a-3p	-0.0817505	0.04
hsa-miR-497-5p	-0.0816981	0.03
hsa-miR-6860	-0.0816619	0.05
hsa-miR-296-5p	-0.0794936	0.05
hsa-miR-3919	-0.0792659	0.04
hsa-miR-1296-5p	-0.0788948	0.03
hsa-miR-4712-5p	-0.0781342	0.04
hsa-miR-6757-3p	-0.0777902	0.05
hsa-miR-379-5p	-0.0759497	0.05
hsa-miR-744-3p	-0.0739088	0.01
hsa-miR-135b-3p	-0.0738254	0.03
hsa-miR-548e-5p	-0.0730478	0.05
hsa-miR-16-1-3p	-0.0714592	0.05
hsa-miR-6827-3p	0.0667866	0.05
hsa-miR-4706	0.0695352	0.04
hsa-miR-1237-3p	0.0729005	0.05
hsa-miR-4650-5p	0.0753421	0.03
hsa-miR-6822-3p	0.075488	0.05
hsa-miR-186-3p	0.0759474	0.02
hsa-miR-7152-5p	0.0768887	0.05
hsa-miR-548p	0.0781645	0.04
hsa-miR-626	0.0790138	0.05
hsa-miR-6824-5p	0.079239	0.05
hsa-miR-516b-3p	0.0797133	0.04
hsa-miR-3620-3p	0.0801498	0.04
hsa-miR-6881-5p	0.0814313	0.05
hsa-miR-6765-3p	0.0819554	0.03
hsa-miR-523-3p	0.082538	0.02
hsa-miR-5583-5p	0.083914	0.05
hsa-miR-548s	0.0840896	0.04
hsa-miR-526b-5p	0.0861916	0.03
hsa-miR-520a-5p	0.0863642	0.01
hsa-miR-6870-5p	0.0877073	0.03
hsa-miR-505-3p	0.0884588	0.05
hsa-miR-1279	0.0887479	0.04
hsa-miR-4515	0.0904217	0.03
hsa-miR-3127-3p	0.0908977	0.04
hsa-miR-371a-3p	0.0916732	0.05
hsa-miR-4323	0.0919261	0.04
hsa-miR-561-3p	0.092105	0.04
hsa-miR-153-5p	0.0922822	0.03
hsa-miR-5087	0.0929248	0
hsa-miR-4732-5p	0.0931448	0.03
hsa-miR-30c-1-3p	0.0937311	0.01
hsa-miR-506-3p	0.09384	0
hsa-miR-4682	0.0965013	0.01
hsa-miR-3135a	0.0968882	0.03
hsa-miR-4798-5p	0.0972603	0.02
hsa-miR-620	0.0982492	0
hsa-miR-4268	0.0984927	0.01
hsa-miR-874-5p	0.099012	0.02
hsa-miR-4462	0.0999539	0.03
hsa-miR-7706	0.101791	0
hsa-miR-4788	0.101928	0
hsa-miR-1275	0.101941	0.03
hsa-miR-520b	0.1032	0.05
hsa-miR-6881-3p	0.103911	0
hsa-miR-6762-3p	0.104254	0.02
hsa-miR-603	0.106398	0
hsa-miR-4321	0.106963	0.02
hsa-miR-4683	0.107533	0.01
hsa-miR-509-3-5p	0.108991	0.03
hsa-miR-6858-3p	0.110639	0.01
hsa-miR-6798-3p	0.112137	0
hsa-miR-509-3p	0.114018	0.01
hsa-miR-3201	0.117645	0
hsa-miR-1183	0.117903	0.01
hsa-miR-301b-3p	0.119779	0.03
hsa-miR-1251-3p	0.120949	0.01
hsa-miR-3155a	0.121147	0.02
hsa-miR-191-3p	0.124284	0
hsa-miR-1226-5p	0.135833	0
hsa-miR-4802-3p	0.141936	0
hsa-miR-5009-5p	0.17062	0

## Sheet: Roseburia
miRNA	correlation	pseudo p-value
hsa-miR-1233-5p	-0.0920314	0.02
hsa-miR-1238-5p	0.101404	0.02
hsa-miR-124-5p	0.0865952	0.05
hsa-miR-1247-3p	-0.101245	0.01
hsa-miR-1260a	0.105971	0.01
hsa-miR-1262	-0.0952645	0
hsa-miR-1264	0.112916	0
hsa-miR-127-5p	-0.088612	0.04
hsa-miR-1277-3p	-0.0802123	0.05
hsa-miR-1286	0.107407	0.01
hsa-miR-129-5p	0.119561	0.01
hsa-miR-134-5p	-0.0915488	0.02
hsa-miR-136-5p	-0.14708	0
hsa-miR-144-3p	0.0686924	0.05
hsa-miR-153-5p	-0.0706021	0.05
hsa-miR-154-5p	-0.0840396	0.03
hsa-miR-185-3p	-0.0969807	0.02
hsa-miR-1909-5p	0.114954	0.03
hsa-miR-192-3p	-0.0988398	0.03
hsa-miR-199a-3p	-0.109991	0.02
hsa-miR-199b-3p	-0.107651	0.02
hsa-miR-199b-5p	-0.103727	0.03
hsa-miR-200b-3p	-0.0776827	0.05
hsa-miR-203b-5p	-0.075957	0.04
hsa-miR-2054	-0.0889479	0.05
hsa-miR-214-5p	-0.100288	0.01
hsa-miR-216a-3p	-0.0769402	0.03
hsa-miR-218-5p	-0.104967	0.01
hsa-miR-223-3p	-0.088394	0.02
hsa-miR-223-5p	-0.103885	0.01
hsa-miR-2277-3p	-0.110393	0.01
hsa-miR-24-2-5p	-0.152176	0
hsa-miR-2861	0.078734	0.05
hsa-miR-302d-5p	0.0780313	0.05
hsa-miR-31-3p	-0.0853259	0.03
hsa-miR-3117-3p	-0.115946	0.01
hsa-miR-3130-3p	-0.0865077	0.02
hsa-miR-3133	-0.0994406	0.01
hsa-miR-3135a	0.102127	0.03
hsa-miR-3136-5p	0.0890561	0.04
hsa-miR-3152-5p	0.127827	0
hsa-miR-3165	0.0970155	0.02
hsa-miR-3173-3p	0.0832231	0.05
hsa-miR-3200-3p	-0.111637	0.01
hsa-miR-320e	0.0811192	0.04
hsa-miR-337-3p	-0.101407	0.01
hsa-miR-33b-5p	-0.111359	0.01
hsa-miR-345-3p	-0.0948497	0.01
hsa-miR-34a-3p	-0.0879873	0.04
hsa-miR-3591-3p	0.093065	0.04
hsa-miR-3616-3p	0.0888792	0.04
hsa-miR-363-3p	0.128626	0
hsa-miR-363-5p	0.0898329	0
hsa-miR-3648	-0.108882	0.03
hsa-miR-3659	-0.0974709	0.04
hsa-miR-3685	-0.087688	0.03
hsa-miR-3686	-0.100873	0.01
hsa-miR-3689c	-0.0839887	0.04
hsa-miR-369-3p	-0.0933185	0.02
hsa-miR-370-3p	-0.110194	0.01
hsa-miR-378g	0.082788	0.03
hsa-miR-379-3p	-0.14894	0
hsa-miR-379-5p	-0.14545	0
hsa-miR-381-3p	-0.125411	0.01
hsa-miR-382-3p	-0.140513	0
hsa-miR-382-5p	-0.11861	0
hsa-miR-3915	-0.0880274	0.05
hsa-miR-3927-5p	0.116776	0.01
hsa-miR-3942-5p	-0.0843981	0.02
hsa-miR-409-5p	-0.14994	0
hsa-miR-411-3p	-0.108776	0.04
hsa-miR-411-5p	-0.180131	0
hsa-miR-4253	-0.074074	0.05
hsa-miR-4274	0.0857254	0.02
hsa-miR-4294	0.0773845	0.03
hsa-miR-4303	0.0975877	0.01
hsa-miR-4312	0.0734625	0.05
hsa-miR-432-5p	-0.0821762	0.04
hsa-miR-433-3p	-0.0951797	0.01
hsa-miR-4418	0.111777	0.01
hsa-miR-4425	0.0868856	0.04
hsa-miR-4428	0.111957	0
hsa-miR-4433a-5p	0.12128	0
hsa-miR-4466	0.118105	0
hsa-miR-4469	0.110682	0.02
hsa-miR-4472	-0.0959844	0.02
hsa-miR-4480	0.0837054	0.03
hsa-miR-4508	0.116342	0
hsa-miR-4540	0.0864049	0.02
hsa-miR-4648	0.0836781	0.05
hsa-miR-4662b	-0.0753383	0.03
hsa-miR-4678	-0.0909948	0.01
hsa-miR-4688	-0.068208	0.05
hsa-miR-4689	-0.0844616	0.01
hsa-miR-4725-3p	-0.093793	0.04
hsa-miR-4727-3p	-0.0837653	0.03
hsa-miR-4732-3p	0.0997165	0.02
hsa-miR-4750-3p	-0.0971009	0.01
hsa-miR-4755-5p	-0.0768711	0.02
hsa-miR-4758-3p	0.0935597	0.01
hsa-miR-4763-3p	-0.0995636	0.04
hsa-miR-4774-5p	0.0860527	0.02
hsa-miR-4783-5p	0.104301	0.01
hsa-miR-4787-5p	-0.080952	0.05
hsa-miR-4788	0.0877146	0.05
hsa-miR-4789-5p	0.148356	0
hsa-miR-483-3p	-0.0795002	0.05
hsa-miR-487b-3p	-0.0984925	0.03
hsa-miR-490-3p	0.0838824	0.03
hsa-miR-493-3p	-0.134116	0.01
hsa-miR-493-5p	-0.109327	0.01
hsa-miR-494-3p	-0.0881482	0.04
hsa-miR-495-3p	-0.150955	0
hsa-miR-5000-5p	0.0874646	0.02
hsa-miR-500a-3p	-0.0864995	0.03
hsa-miR-501-5p	-0.0740452	0.04
hsa-miR-507	0.0934488	0.03
hsa-miR-514a-3p	-0.0937879	0.04
hsa-miR-514a-5p	-0.0738789	0.05
hsa-miR-514b-3p	-0.0978482	0.04
hsa-miR-517-5p	-0.087245	0.01
hsa-miR-5187-5p	0.0972301	0
hsa-miR-519d-5p	0.0863528	0.02
hsa-miR-545-5p	0.0891156	0.02
hsa-miR-548ag	0.0894661	0.02
hsa-miR-548ap-5p	-0.103266	0.03
hsa-miR-548ay-3p	0.114933	0
hsa-miR-548f-5p	-0.127054	0
hsa-miR-548j-5p	-0.0828793	0.04
hsa-miR-554	0.105161	0.02
hsa-miR-555	-0.108485	0.01
hsa-miR-568	-0.112714	0
hsa-miR-575	0.0789753	0.01
hsa-miR-578	-0.0810783	0.03
hsa-miR-584-5p	-0.0748775	0.04
hsa-miR-599	-0.0942894	0.04
hsa-miR-606	-0.105252	0
hsa-miR-6075	-0.117568	0
hsa-miR-6081	0.0983948	0.01
hsa-miR-623	-0.103032	0
hsa-miR-628-3p	-0.115986	0
hsa-miR-6501-5p	-0.122846	0
hsa-miR-663a	-0.0962612	0.03
hsa-miR-6734-5p	0.0819878	0.02
hsa-miR-6745	-0.0855341	0.05
hsa-miR-6759-5p	-0.10228	0.01
hsa-miR-6763-3p	-0.11315	0.01
hsa-miR-6784-5p	-0.0949177	0.03
hsa-miR-6791-3p	0.0773622	0.05
hsa-miR-6793-3p	0.0871576	0.05
hsa-miR-6795-3p	0.11118	0.02
hsa-miR-6807-3p	-0.0962608	0.04
hsa-miR-6809-3p	-0.0937649	0.02
hsa-miR-6824-3p	-0.0883255	0.05
hsa-miR-6862-5p	-0.07518	0.04
hsa-miR-6872-5p	0.0943386	0.01
hsa-miR-6875-3p	0.12311	0.02
hsa-miR-6876-5p	-0.0952618	0.02
hsa-miR-6877-5p	-0.0866606	0.04
hsa-miR-6881-5p	-0.101461	0.02
hsa-miR-6884-5p	0.120705	0.01
hsa-miR-6885-5p	0.07523	0.05
hsa-miR-6892-3p	-0.0875641	0.04
hsa-miR-6892-5p	-0.0776374	0.03
hsa-miR-7110-3p	0.0926679	0.01
hsa-miR-7112-3p	0.117284	0.01
hsa-miR-7150	0.0958658	0.03
hsa-miR-7151-3p	0.0770822	0.04
hsa-miR-7844-5p	-0.103313	0.03
hsa-miR-7978	0.0791533	0.05
hsa-miR-8061	-0.0883013	0.02
hsa-miR-888-3p	-0.119357	0
hsa-miR-892c-3p	0.0847088	0.04
hsa-miR-934	0.145548	0

## Sheet: Peptostreptococcus
miRNA	correlation	pseudo p-value
hsa-miR-93-3p	-0.147713	0
hsa-miR-3201	-0.141572	0
hsa-miR-3940-5p	-0.141259	0
hsa-miR-105-5p	-0.13955	0.01
hsa-miR-372-5p	-0.136946	0
hsa-miR-3131	-0.131263	0
hsa-miR-4461	-0.129458	0
hsa-miR-182-5p	-0.126743	0
hsa-miR-4786-3p	-0.122921	0.01
hsa-miR-4485-5p	-0.120017	0
hsa-miR-449c-3p	-0.119795	0
hsa-miR-4272	-0.117831	0
hsa-miR-548au-3p	-0.117292	0
hsa-miR-639	-0.116564	0.01
hsa-miR-93-5p	-0.11589	0.01
hsa-miR-548e-3p	-0.115142	0.01
hsa-miR-548at-5p	-0.113579	0
hsa-miR-7703	-0.112764	0
hsa-miR-3922-5p	-0.112114	0
hsa-miR-4508	-0.111978	0.01
hsa-miR-345-5p	-0.111768	0.01
hsa-miR-151a-5p	-0.11124	0.03
hsa-miR-183-5p	-0.109768	0.03
hsa-miR-335-5p	-0.109604	0.01
hsa-miR-6801-3p	-0.108948	0.04
hsa-miR-324-3p	-0.107582	0.01
hsa-miR-103a-3p	-0.106714	0.01
hsa-miR-3180-3p	-0.10603	0
hsa-miR-151b	-0.105483	0.01
hsa-miR-6771-5p	-0.105482	0.03
hsa-miR-4693-3p	-0.105156	0.01
hsa-miR-6843-3p	-0.104732	0
hsa-miR-1247-5p	-0.104705	0.01
hsa-miR-374a-3p	-0.104487	0.03
hsa-miR-6511a-3p	-0.103754	0.02
hsa-miR-196a-5p	-0.103678	0.03
hsa-miR-219b-3p	-0.101935	0.02
hsa-miR-4774-5p	-0.101881	0.01
hsa-miR-181d-5p	-0.101872	0
hsa-miR-128-1-5p	-0.101766	0.02
hsa-miR-188-5p	-0.101014	0
hsa-miR-4433a-5p	-0.100001	0.03
hsa-miR-5001-3p	-0.0998935	0.03
hsa-miR-185-5p	-0.0998186	0.04
hsa-miR-106b-5p	-0.0997457	0.02
hsa-miR-2277-5p	-0.0995123	0.01
hsa-miR-4713-5p	-0.0994568	0
hsa-miR-4763-3p	-0.0986604	0.01
hsa-miR-138-2-3p	-0.0983963	0.01
hsa-miR-6837-5p	-0.0982873	0.04
hsa-miR-4634	-0.0977533	0.04
hsa-miR-4766-3p	-0.0976037	0.04
hsa-miR-34a-5p	-0.0968501	0.02
hsa-miR-4664-3p	-0.0967404	0
hsa-miR-8084	-0.0964428	0.02
hsa-miR-6880-5p	-0.0961597	0.04
hsa-miR-6806-3p	-0.0945958	0.03
hsa-miR-3653-5p	-0.094309	0.02
hsa-miR-5087	-0.0941448	0
hsa-miR-6744-3p	-0.0936012	0.01
hsa-miR-4661-3p	-0.0935906	0.03
hsa-miR-3180-5p	-0.0925855	0.01
hsa-miR-4638-3p	-0.092424	0.01
hsa-miR-4695-3p	-0.0924203	0.03
hsa-miR-362-5p	-0.0924156	0.05
hsa-miR-636	-0.0915903	0.05
hsa-miR-892c-5p	-0.0906487	0.03
hsa-miR-148b-5p	-0.0900755	0.02
hsa-miR-6749-3p	-0.0892186	0.05
hsa-miR-652-5p	-0.0891528	0.03
hsa-miR-4801	-0.089088	0.01
hsa-miR-3942-3p	-0.0883023	0.02
hsa-miR-7-1-3p	-0.0879224	0.03
hsa-miR-8066	-0.0877214	0.04
hsa-miR-4510	-0.08772	0.04
hsa-miR-4436a	-0.0868441	0.05
hsa-miR-548m	-0.0868211	0.02
hsa-miR-3149	-0.0867853	0.04
hsa-miR-3688-3p	-0.0866243	0.02
hsa-miR-601	-0.0862466	0.02
hsa-miR-6835-5p	-0.085852	0.02
hsa-miR-548ad-5p	-0.0852069	0.02
hsa-miR-19b-1-5p	-0.0847276	0.05
hsa-miR-584-3p	-0.0846003	0.04
hsa-miR-1227-3p	-0.0844765	0
hsa-miR-4324	-0.0842444	0.04
hsa-miR-4457	-0.0842015	0.04
hsa-miR-708-3p	-0.084065	0.02
hsa-miR-4427	-0.0839968	0.05
hsa-miR-29a-5p	-0.0836854	0.03
hsa-miR-194-5p	-0.0835033	0.04
hsa-miR-6846-5p	-0.0833325	0.05
hsa-miR-1278	-0.083142	0.03
hsa-miR-575	-0.0829527	0.03
hsa-miR-203a-3p	-0.0828859	0.05
hsa-miR-4662b	-0.0827011	0.04
hsa-miR-4258	-0.0824379	0.03
hsa-miR-6858-3p	-0.0821899	0.03
hsa-miR-4678	-0.0817566	0.03
hsa-miR-17-5p	-0.0817218	0.05
hsa-miR-3944-3p	-0.0812695	0.04
hsa-miR-4534	-0.0810438	0.03
hsa-miR-192-5p	-0.0810051	0.01
hsa-miR-1468-3p	-0.080744	0.05
hsa-miR-4529-5p	-0.0805895	0.05
hsa-miR-1226-3p	-0.0793327	0.03
hsa-miR-6774-3p	-0.078279	0.05
hsa-miR-181c-3p	-0.0779646	0.04
hsa-miR-4290	-0.07788	0.05
hsa-miR-3939	-0.0762702	0.05
hsa-miR-5591-3p	-0.0758966	0.04
hsa-miR-4684-3p	-0.0754315	0.05
hsa-miR-146a-3p	-0.075006	0.04
hsa-miR-766-3p	-0.0733299	0.05
hsa-miR-4733-5p	-0.0727332	0
hsa-miR-19b-3p	-0.0726693	0.03
hsa-miR-6789-3p	-0.071598	0.05
hsa-miR-4753-3p	0.0737871	0.05
hsa-miR-4423-3p	0.0756623	0.05
hsa-miR-432-5p	0.0757914	0.05
hsa-miR-596	0.078398	0.05
hsa-miR-148a-3p	0.0787849	0.04
hsa-miR-519b-3p	0.0788467	0.05
hsa-miR-329-5p	0.0802777	0.03
hsa-miR-3199	0.0803078	0.02
hsa-miR-6750-5p	0.0803596	0.03
hsa-miR-511-5p	0.0824321	0.05
hsa-miR-6087	0.0824853	0
hsa-miR-3910	0.0832761	0.03
hsa-miR-656-5p	0.0833441	0.04
hsa-miR-4999-3p	0.0847322	0.05
hsa-miR-4455	0.0847832	0.04
hsa-miR-4671-5p	0.0847974	0.02
hsa-miR-5695	0.0851385	0.05
hsa-miR-4302	0.0859848	0.03
hsa-miR-6501-3p	0.0864027	0.05
hsa-miR-548d-3p	0.0866909	0.05
hsa-miR-4669	0.0866955	0.03
hsa-miR-935	0.087402	0.02
hsa-miR-139-5p	0.0881069	0.02
hsa-miR-3942-5p	0.089074	0.02
hsa-miR-486-3p	0.0892802	0.03
hsa-miR-665	0.0897116	0.04
hsa-miR-876-3p	0.0900778	0.05
hsa-miR-6821-3p	0.0900789	0.03
hsa-miR-4665-5p	0.0904374	0.03
hsa-miR-6799-5p	0.0905528	0.05
hsa-miR-711	0.0908525	0.05
hsa-miR-1231	0.0909404	0.04
hsa-miR-4305	0.0916107	0.04
hsa-miR-671-3p	0.0916259	0.01
hsa-miR-27b-5p	0.0923281	0.01
hsa-miR-3614-5p	0.0931328	0.04
hsa-miR-510-5p	0.0933391	0.01
hsa-miR-2054	0.0933554	0.01
hsa-miR-642b-3p	0.0946267	0.04
hsa-miR-5591-5p	0.094699	0.05
hsa-miR-4671-3p	0.0951077	0.02
hsa-miR-3689a-3p	0.0951235	0
hsa-miR-4649-3p	0.0970989	0.01
hsa-miR-1289	0.0975045	0
hsa-miR-188-3p	0.0977199	0.02
hsa-miR-4422	0.0987972	0.01
hsa-miR-32-3p	0.100032	0
hsa-miR-1255b-5p	0.100736	0.02
hsa-miR-30a-3p	0.100913	0.02
hsa-miR-670-3p	0.101093	0
hsa-miR-6504-5p	0.101375	0.01
hsa-miR-208a-5p	0.101497	0
hsa-miR-593-5p	0.10153	0.02
hsa-miR-517b-3p	0.103016	0.02
hsa-miR-4521	0.105715	0
hsa-miR-548u	0.10573	0.05
hsa-miR-504-5p	0.107124	0.03
hsa-miR-3148	0.107565	0.04
hsa-miR-384	0.108004	0.01
hsa-miR-1470	0.108396	0.01
hsa-miR-6504-3p	0.123786	0
hsa-miR-6507-5p	0.125853	0.01
