# Supplementary material for: Interaction between Host MicroRNAs and the Gut Microbiota in Colorectal Cancer
Source: mSystems. 2018 May 15;3(3):e00205-17. doi: 10.1128/mSystems.00205-17 (PMC5954203; doi:10.1128/mSystems.00205-17)
Supplement: TABLE S4 [file sys003182230st4.xlsx]

## Sheet: Providencia_positive_correlation
KEGG pathway	q-value	#genes	#miRNAs
Prion diseases	9.48969e-09	11	13
Glioma	1.29248e-05	33	20
Morphine addiction	9.47807e-05	41	23
Arrhythmogenic right ventricular cardiomyopathy (ARVC)	0.00114077	27	21
Primary bile acid biosynthesis	0.0023881	7	8
Glycerophospholipid metabolism	0.0283149	37	24
Proteoglycans in cancer	0.0283149	72	35
Thyroid hormone signaling pathway	0.0283149	48	24
Choline metabolism in cancer	0.0311765	43	28
Estrogen signaling pathway	0.0366304	36	21
GABAergic synapse	0.0404259	33	24
Insulin secretion	0.0404259	36	20
Nicotine addiction	0.0404259	15	13
Acute myeloid leukemia	0.0476507	25	15

## Sheet: Providencia_negative_correlation
KEGG pathway	q-value	#genes	#miRNAs
Mucin type O-Glycan biosynthesis	6.68075e-13	20	18
Fatty acid biosynthesis	9.56543e-11	8	12
Glycosaminoglycan biosynthesis - heparan sulfate / heparin	0.000200942	15	16
Prion diseases	0.000333999	10	10
Other types of O-glycan biosynthesis	0.00144531	19	17
Glycosphingolipid biosynthesis - ganglio series	0.0193692	8	7
Rap1 signaling pathway	0.0193692	100	52
Adherens junction	0.0366544	37	29
Proteoglycans in cancer	0.0439128	87	46

## Sheet: Fusobacterium_positive_correlation
KEGG pathway	q-value	#genes	#miRNAs
Mucin type O-Glycan biosynthesis	1.46299e-08	17	14
Prion diseases	1.46795e-06	9	10
Glioma	0.000398893	32	23
ErbB signaling pathway	0.00113666	39	28
ECM-receptor interaction	0.00249577	33	20
Proteoglycans in cancer	0.00313082	79	36
Axon guidance	0.0053405	56	30
Central carbon metabolism in cancer	0.00551304	31	19
Pathways in cancer	0.00551304	148	45
Signaling pathways regulating pluripotency of stem cells	0.00920861	56	31
Calcium signaling pathway	0.0113074	73	30
T cell receptor signaling pathway	0.0113074	46	25
Long-term depression	0.0183441	24	20
Pantothenate and CoA biosynthesis	0.0217275	11	12
Ras signaling pathway	0.0217275	85	35
Renal cell carcinoma	0.0276736	28	23
Circadian entrainment	0.0305746	40	20
Other glycan degradation	0.0317932	5	5
Amoebiasis	0.0490352	42	26
Morphine addiction	0.0490352	32	24
Thyroid hormone signaling pathway	0.0490352	46	32

## Sheet: Fusobacterium_negative_correlation
KEGG pathway	q-value	#genes	#miRNAs
Fatty acid biosynthesis	0.000433006	6	7
Other types of O-glycan biosynthesis	0.000433006	18	21
Hippo signaling pathway	0.000433006	76	49
Primary bile acid biosynthesis	0.000539897	11	10
Renal cell carcinoma	0.000816145	38	39
ErbB signaling pathway	0.00247872	45	36
Morphine addiction	0.00272232	39	35
Pathways in cancer	0.00362447	176	67
Pancreatic cancer	0.00743538	37	39
GABAergic synapse	0.0110877	41	38
Signaling pathways regulating pluripotency of stem cells	0.0110877	64	44
ECM-receptor interaction	0.0117459	37	24
Chronic myeloid leukemia	0.0124694	42	36
Cholinergic synapse	0.0151539	55	42
Ras signaling pathway	0.0151539	102	62
TGF-beta signaling pathway	0.0168321	40	33
Circadian entrainment	0.0371184	41	36
Focal adhesion	0.0371184	96	51
Aldosterone-regulated sodium reabsorption	0.0424637	24	22

## Sheet: Bacteroides_positive_correlation
KEGG pathway	p-value	#genes	#miRNAs
Prion diseases	7.1207e-07	8	10
Signaling pathways regulating pluripotency of stem cells	0.000865794	55	28
TGF-beta signaling pathway	0.0184762	31	25
Renal cell carcinoma	0.0188189	29	21
Amphetamine addiction	0.0320894	26	19

## Sheet: Bacteroides_negative_correlation
KEGG pathway	p-value	#genes	#miRNAs
Mucin type O-Glycan biosynthesis	2.20612e-05	17	19
Fatty acid biosynthesis	4.73978e-05	7	9
Prion diseases	4.73978e-05	11	15
Thyroid hormone signaling pathway	0.00304462	58	39
Estrogen signaling pathway	0.0226541	46	37
Glycosaminoglycan biosynthesis - heparan sulfate / heparin	0.0397007	12	11
Thyroid hormone synthesis	0.0472089	32	26
TGF-beta signaling pathway	0.0472089	38	31
Cell adhesion molecules (CAMs)	0.0472089	56	40
FoxO signaling pathway	0.0472089	59	41

## Sheet: Akkermansia_positive_correlation
KEGG pathway	p-value	#genes	#miRNAs
Cell adhesion molecules (CAMs)	1.56587e-07	55	25
Glycosphingolipid biosynthesis - lacto and neolacto series	0.00113173	9	10
Biotin metabolism	0.0016877	2	2
Pantothenate and CoA biosynthesis	0.0016877	10	8
Biosynthesis of unsaturated fatty acids	0.00216848	6	6
Colorectal cancer	0.0026515	30	20
Endometrial cancer	0.0038424	26	19
PI3K-Akt signaling pathway	0.00532836	122	36
Renal cell carcinoma	0.00532836	30	22
Ras signaling pathway	0.005843	85	27
Prostate cancer	0.00794902	39	20
ECM-receptor interaction	0.0244153	29	17
Circadian entrainment	0.0358383	36	25
Endocytosis	0.0358383	75	27
Glycerophospholipid metabolism	0.0358383	33	17
Folate biosynthesis	0.0424849	7	5
Cholinergic synapse	0.0437924	42	24

## Sheet: Akkermansia_negative_correlation
KEGG pathway	p-value	#genes	#miRNAs
Fatty acid elongation	0.00654848	10	11
Adherens junction	0.0133885	37	26
Endocytosis	0.0133885	107	41
Glycosphingolipid biosynthesis - globo series	0.0139668	11	10
Glycosphingolipid biosynthesis - lacto and neolacto series	0.0142167	12	13
Other types of O-glycan biosynthesis	0.0142167	15	14
Axon guidance	0.0195521	60	33
Renal cell carcinoma	0.0195521	36	28
TGF-beta signaling pathway	0.0213912	40	31
Proteoglycans in cancer	0.0274297	88	46
Arrhythmogenic right ventricular cardiomyopathy (ARVC)	0.0300188	35	27
ErbB signaling pathway	0.0300188	45	30
Glycerophospholipid metabolism	0.0300188	49	28
Hippo signaling pathway	0.0300188	72	35
Pancreatic cancer	0.0300188	35	30
Colorectal cancer	0.0322526	35	27
p53 signaling pathway	0.0401001	36	26
Ras signaling pathway	0.0401001	106	37

## Sheet: Peptostreptococcus_positive_correlation
KEGG pathway	p-value	#genes	#miRNAs
Prion diseases	3.20563e-06	12	14
Biosynthesis of unsaturated fatty acids	0.00113204	9	9
Proteoglycans in cancer	0.0022322	85	38
Hippo signaling pathway	0.00417399	66	37
Cell adhesion molecules (CAMs)	0.0129813	57	32
ECM-receptor interaction	0.0160681	36	24
Long-term depression	0.0185819	30	24
Adrenergic signaling in cardiomyocytes	0.0225683	62	28
Chronic myeloid leukemia	0.0255046	37	25

## Sheet: Peptostreptococcus_negative_correlation
KEGG pathway	p-value	#genes	#miRNAs
Axon guidance	1.86758e-06	91	58
Fatty acid degradation	5.25236e-06	24	28
Glycosaminoglycan biosynthesis - heparan sulfate / heparin	0.0036359	19	19
Primary bile acid biosynthesis	0.00585975	12	18
ECM-receptor interaction	0.00621683	55	44
Proteoglycans in cancer	0.00621683	117	60
ErbB signaling pathway	0.0103391	59	48
Thyroid hormone signaling pathway	0.0314307	71	59
Hippo signaling pathway	0.0398029	88	58
Focal adhesion	0.0398029	124	63

[truncated: 4 more sheets: Roseburia_positive_correlation, Roseburia_negative_correlation, Porphyromonas_positive_correlation, Porphyromonas_negative_correlation]
